# Supplementary material for: Regulation by cyclic di-GMP attenuates dynamics and enhances robustness of bimodal curli gene activation in Escherichia coli
Source: PLoS Genet. 2023 May 15;19(5):e1010750. doi: 10.1371/journal.pgen.1010750 (PMC10212085; doi:10.1371/journal.pgen.1010750)
Supplement: S1 Data — (XLSX) [file pgen.1010750.s015.xlsx]

## Sheet: fig 1A
	time, h	OD600, 1:100 dilution										OD600, 1:1000 dilution										relative fluorescence, 1:100 dilution										relative fluorescence, 1:1000 dilution
	0	0.01	0.01	0.01	0.01	0.01	0.01	0.01	0	0.01	0.01	0	0	0	0	0	0	0	0	0	0	6474	5226	5832	4629	5420	6155	5258	6000	5076	3738	82	-206	-206	69	673	288	302	334	386	1371
	0.5	0.01	0.01	0.01	0.01	0.01	0.01	0.01	0.01	0.01	0.01	-0.01	-0.01	-0.01	-0.01	-0.01	-0.01	-0.01	-0.01	-0.01	0	5211	3830	3689	3092	3362	4123	4170	4439	3839	3214	-559	-194	-176	0	186	152	324	165	0	0
	1	0.01	0.01	0.01	0.01	0.01	0.01	0.01	0.01	0.01	0.01	0	-0.01	-0.01	-0.01	-0.01	-0.01	-0.01	-0.01	-0.01	0	3147	2716	2844	2292	2368	2583	2756	2583	2740	2195	-283	-77	-74	102	114	410	104	101	-77	-130
	1.5	0.02	0.02	0.02	0.02	0.02	0.02	0.02	0.02	0.02	0.02	0	0	0	-0.01	0	0	0	0	0	0	2139	1798	1709	1498	1498	1564	1544	1736	1683	1616	-472	-400	35	-361	279	239	35	-171	-182	435
	2	0.03	0.03	0.03	0.03	0.03	0.03	0.03	0.03	0.03	0.03	0	0	0	0	0	0	0	0	0	0	1139	977	907	820	850	902	863	972	910	897	-720	-173	503	443	210	1200	168	-162	-520	-1034
	2.6	0.05	0.05	0.05	0.05	0.05	0.05	0.05	0.05	0.05	0.05	0	0	0	0	0	0	0	0	0	0	720	646	581	539	573	547	539	571	641	590	-22778	1667	-28334	686	-3519	556	17222	-758	11667	-299
	3.1	0.07	0.08	0.08	0.08	0.08	0.08	0.08	0.08	0.08	0.08	0	0	0	0	0	0	0	0	0	0.01	470	403	392	367	367	368	342	369	397	380	315	306	42	-446	-374	-554	39	41	40	171
	3.6	0.1	0.11	0.11	0.11	0.11	0.11	0.11	0.11	0.11	0.11	0.01	0.01	0.01	0.01	0.01	0.01	0.01	0.01	0.01	0.01	357	347	346	322	331	314	331	316	326	331	106	-86	-169	7	-72	-275	-313	-245	-74	-66
	4.1	0.12	0.12	0.12	0.12	0.12	0.12	0.12	0.12	0.12	0.12	0.02	0.02	0.02	0.02	0.02	0.02	0.02	0.02	0.02	0.03	348	330	311	315	314	306	316	324	320	320	168	109	15	14	54	-73	54	-27	-27	13
	4.6	0.14	0.14	0.15	0.15	0.15	0.15	0.15	0.15	0.15	0.15	0.04	0.04	0.04	0.04	0.04	0.04	0.04	0.04	0.04	0.04	295	272	281	262	270	257	272	273	261	266	86	54	27	2	2	2	2	2	49	47
	5.1	0.17	0.17	0.18	0.18	0.18	0.18	0.18	0.18	0.18	0.18	0.06	0.06	0.07	0.07	0.07	0.07	0.07	0.07	0.07	0.07	255	258	244	234	242	231	243	233	242	243	67	31	29	29	0	-14	14	28	14	42
	5.6	0.2	0.21	0.21	0.22	0.22	0.22	0.22	0.22	0.22	0.22	0.09	0.1	0.1	0.1	0.1	0.1	0.1	0.1	0.1	0.1	246	221	219	223	223	224	223	226	226	228	66	63	73	62	71	53	60	63	73	71
	6.1	0.24	0.25	0.25	0.26	0.26	0.26	0.26	0.26	0.26	0.25	0.11	0.11	0.11	0.12	0.12	0.11	0.12	0.11	0.11	0.11	244	239	232	232	229	230	232	240	245	247	101	88	87	68	76	70	67	78	86	87
	6.6	0.27	0.28	0.28	0.28	0.28	0.28	0.28	0.28	0.28	0.28	0.13	0.14	0.14	0.14	0.15	0.14	0.15	0.14	0.14	0.14	292	287	281	278	283	282	292	287	293	302	85	80	85	83	61	65	61	71	64	80
	7.1	0.29	0.29	0.29	0.3	0.3	0.3	0.3	0.29	0.29	0.29	0.16	0.17	0.17	0.18	0.18	0.17	0.18	0.18	0.18	0.17	412	407	408	403	398	410	422	417	430	436	89	78	93	92	79	76	89	86	81	88
	7.7	0.3	0.3	0.3	0.31	0.31	0.31	0.31	0.3	0.3	0.3	0.2	0.21	0.21	0.22	0.22	0.22	0.23	0.22	0.23	0.22	577	568	554	547	550	559	562	573	590	606	108	112	109	101	104	103	101	104	103	95
	8.2	0.31	0.32	0.32	0.32	0.32	0.32	0.32	0.31	0.31	0.31	0.24	0.25	0.25	0.26	0.27	0.26	0.27	0.26	0.26	0.26	777	730	711	691	693	693	702	721	741	759	133	142	144	134	142	139	141	138	138	135
	8.7	0.32	0.33	0.32	0.33	0.32	0.32	0.32	0.32	0.32	0.32	0.27	0.28	0.28	0.28	0.29	0.28	0.29	0.28	0.29	0.29	958	901	876	852	847	846	857	879	911	927	213	208	226	228	229	230	230	230	223	225
	9.2	0.32	0.33	0.33	0.32	0.32	0.32	0.32	0.32	0.31	0.31	0.29	0.29	0.3	0.3	0.3	0.29	0.3	0.3	0.3	0.3	1214	1118	1105	1050	1052	1059	1060	1097	1118	1187	357	367	377	371	372	381	366	388	391	397
	9.7	0.33	0.33	0.33	0.32	0.32	0.32	0.32	0.32	0.31	0.31	0.31	0.31	0.31	0.31	0.31	0.3	0.32	0.31	0.32	0.31	1559	1418	1380	1302	1304	1316	1321	1355	1383	1450	555	542	542	547	536	562	546	557	556	581
	10.2	0.33	0.33	0.33	0.33	0.32	0.32	0.32	0.32	0.32	0.31	0.32	0.33	0.33	0.32	0.33	0.32	0.33	0.32	0.32	0.32	1916	1719	1718	1635	1608	1629	1640	1661	1723	1803	766	720	714	700	700	719	708	723	744	763
	10.7	0.33	0.33	0.33	0.32	0.32	0.32	0.32	0.33	0.31	0.31	0.33	0.33	0.33	0.33	0.33	0.32	0.33	0.33	0.33	0.33	2533	2230	2133	1965	1924	1963	1998	2248	2066	2268	978	926	909	887	878	920	897	919	942	965
	11.2	0.35	0.34	0.33	0.32	0.32	0.32	0.33	0.34	0.32	0.32	0.33	0.34	0.33	0.33	0.33	0.32	0.33	0.33	0.33	0.33	3539	2858	2676	2320	2300	2441	2635	3027	2460	2910	1251	1202	1143	1153	1127	1160	1155	1166	1208	1210
	11.7	0.37	0.35	0.34	0.33	0.32	0.33	0.34	0.35	0.32	0.32	0.34	0.34	0.33	0.33	0.33	0.32	0.33	0.33	0.33	0.33	4617	3615	3342	2782	2718	3140	3310	3915	2983	3544	1608	1553	1479	1433	1421	1448	1448	1467	1542	1529
	12.2	0.38	0.36	0.35	0.33	0.33	0.34	0.34	0.36	0.32	0.32	0.34	0.34	0.34	0.33	0.33	0.32	0.34	0.33	0.33	0.33	5174	4431	4001	3365	3457	3878	3788	4535	3541	4191	2116	1963	1850	1815	1809	1803	1864	1913	2118	1969
	12.8	0.38	0.37	0.36	0.33	0.33	0.34	0.33	0.35	0.32	0.32	0.34	0.34	0.33	0.33	0.33	0.32	0.34	0.33	0.33	0.33	5449	4837	4500	3684	3605	4135	4060	4811	3849	4657	2693	2493	2216	2168	2153	2114	2251	2525	2716	2574
	13.3	0.39	0.38	0.37	0.34	0.34	0.35	0.34	0.36	0.33	0.33	0.36	0.35	0.34	0.33	0.34	0.32	0.34	0.33	0.33	0.33	5996	5415	5104	4341	4259	4780	4574	5434	4488	5397	3740	3258	2687	2590	2693	2485	3045	3428	3492	3331
	13.8	0.41	0.4	0.39	0.36	0.35	0.36	0.35	0.37	0.34	0.34	0.39	0.37	0.35	0.34	0.35	0.32	0.36	0.34	0.33	0.34	6671	5806	5536	4903	4921	5401	5368	6146	5225	6284	4437	4050	3157	3165	3448	2845	3801	4355	4341	4440
	14.3	0.41	0.4	0.39	0.36	0.35	0.36	0.34	0.36	0.34	0.34	0.4	0.39	0.35	0.35	0.35	0.33	0.37	0.34	0.33	0.34	7150	6114	5785	4986	4887	5620	5467	6357	5588	6769	5113	4616	3661	3543	3918	3036	4192	4826	4816	5395
	14.8	0.42	0.41	0.4	0.36	0.35	0.37	0.35	0.37	0.34	0.35	0.42	0.41	0.37	0.36	0.38	0.33	0.39	0.35	0.33	0.35	7508	6345	6113	5356	5316	6016	5878	6731	6078	7298	5685	5066	4252	4173	4610	3361	4711	5407	5392	6178
	15.3	0.41	0.41	0.4	0.36	0.35	0.37	0.35	0.37	0.34	0.35	0.42	0.42	0.39	0.38	0.38	0.34	0.4	0.35	0.33	0.36	7709	6402	6206	5317	5330	6005	6045	7021	6235	7389	6103	5424	4583	4505	4703	3923	5018	5810	5905	6756
	15.8	0.42	0.42	0.41	0.36	0.34	0.36	0.34	0.37	0.34	0.34	0.43	0.44	0.41	0.39	0.4	0.34	0.41	0.35	0.33	0.36	8029	6745	6446	5536	5385	6217	6034	7142	6296	7622	6706	5956	5075	4915	5196	4473	5370	6148	6222	7162
	16.3	0.41	0.41	0.41	0.36	0.34	0.36	0.34	0.37	0.34	0.35	0.44	0.45	0.42	0.4	0.41	0.35	0.43	0.35	0.33	0.37	8235	6639	6524	5488	5313	6264	6341	7516	6740	8048	7059	6126	5224	5047	5431	4491	5647	6593	6851	7733
	16.8	0.41	0.41	0.41	0.35	0.34	0.36	0.34	0.37	0.34	0.34	0.44	0.45	0.43	0.41	0.42	0.35	0.44	0.35	0.33	0.38	8436	6850	6644	5461	5301	6357	6386	7404	6749	8124	7639	6463	5527	5406	5619	4989	5938	6934	7278	7987
	17.3	0.41	0.41	0.41	0.35	0.33	0.35	0.33	0.37	0.34	0.34	0.44	0.46	0.43	0.42	0.42	0.35	0.44	0.35	0.33	0.38	8512	6722	6579	5171	5191	6201	6394	7567	6775	8100	7924	6639	5681	5486	5688	4983	5983	7195	7673	8391
	17.9	0.4	0.4	0.4	0.34	0.33	0.34	0.33	0.36	0.33	0.33	0.44	0.46	0.43	0.42	0.42	0.34	0.45	0.36	0.33	0.38	8596	6609	6605	4906	5092	6174	6473	7808	6992	8372	8084	6918	5613	5499	5795	4921	6181	7463	8002	8812

## Sheet: S1 fig
	time, h	1x TB, OD600					2.5x TB, OD600					5x TB, OD600					1x TB, relative fluorescence					2.5x TB, relative fluorescence					5x TB, relative fluorescence
	0	0.008	0.007	0.007	0.007	0.008	0.002	0.002	0.003	0.003	0.002	-0.002	0	-0.002	0.002	0	3886	4567	4847	4260	4118	14792	9872	7949	12121	12833	-6809	-80000	-8837	13513	179994
	0.5	0.011	0.011	0.01	0.012	0.012	0.004	0.007	0.006	0.005	0.005	0	0.002	0	0.005	0.003	2723	3018	3058	2716	3000	3341	3571	4139	4363	4925	66667	6803	78667	5079	7897
	1	0.018	0.018	0.018	0.019	0.019	0.012	0.013	0.013	0.012	0.012	0.006	0.007	0.005	0.012	0.009	1884	1971	2072	1890	1972	2040	2091	2272	2319	2196	3362	2350	4919	2667	3458
	1.5	0.034	0.034	0.034	0.035	0.035	0.025	0.027	0.026	0.025	0.026	0.016	0.018	0.017	0.025	0.022	1064	1177	1155	1046	1103	858	824	876	927	920	940	707	1037	1092	1222
	2	0.053	0.053	0.051	0.051	0.052	0.045	0.048	0.047	0.046	0.048	0.033	0.035	0.033	0.045	0.039	720	761	791	764	787	523	507	541	517	594	315	444	594	544	678
	2.5	0.072	0.075	0.075	0.076	0.074	0.075	0.077	0.077	0.078	0.082	0.056	0.055	0.06	0.077	0.07	547	549	522	516	521	334	336	281	315	357	174	197	246	308	324
	3	0.096	0.101	0.103	0.099	0.101	0.1	0.102	0.108	0.105	0.104	0.111	0.099	0.111	0.113	0.105	369	429	392	416	417	264	222	229	268	291	83	32	100	143	201
	3.5	0.115	0.123	0.12	0.118	0.118	0.131	0.13	0.132	0.129	0.131	0.127	0.132	0.145	0.149	0.148	384	393	401	393	401	197	208	182	209	217	46	52	61	100	100
	4	0.137	0.143	0.139	0.137	0.137	0.168	0.162	0.164	0.16	0.158	0.148	0.146	0.148	0.166	0.166	343	349	345	350	363	184	194	187	201	177	-23	-16	38	94	76
	4.5	0.159	0.163	0.154	0.154	0.155	0.195	0.194	0.189	0.189	0.183	0.175	0.174	0.171	0.187	0.189	327	324	350	343	340	162	166	150	177	166	-4	8	37	88	60
	5	0.178	0.177	0.179	0.175	0.168	0.216	0.221	0.219	0.215	0.21	0.202	0.194	0.193	0.211	0.209	302	314	311	312	332	164	151	154	167	158	-26	-11	15	56	47
	5.5	0.187	0.201	0.196	0.195	0.182	0.245	0.236	0.237	0.229	0.234	0.226	0.214	0.218	0.242	0.228	322	310	321	309	347	173	168	165	170	166	-41	-1	8	65	56
	6	0.2	0.218	0.212	0.205	0.198	0.26	0.256	0.265	0.268	0.254	0.249	0.24	0.248	0.254	0.26	311	281	298	303	308	155	135	133	152	164	-45	-9	28	66	46
	6.5	0.216	0.22	0.224	0.221	0.213	0.285	0.282	0.271	0.274	0.28	0.272	0.271	0.267	0.309	0.287	293	298	292	292	316	145	154	142	142	154	-32	-14	24	37	32
	7	0.228	0.233	0.231	0.222	0.226	0.313	0.3	0.302	0.304	0.312	0.307	0.293	0.308	0.33	0.324	295	302	304	308	316	140	135	131	134	140	-35	-10	17	40	37
	7.5	0.229	0.238	0.235	0.23	0.233	0.328	0.327	0.312	0.313	0.335	0.329	0.317	0.324	0.337	0.327	323	302	323	321	326	131	137	127	118	130	-81	-21	-8	10	7
	8	0.234	0.246	0.238	0.24	0.242	0.364	0.344	0.337	0.352	0.405	0.363	0.338	0.344	0.36	0.356	337	312	336	332	330	120	119	109	94	116	-112	-44	-17	-11	-14
	8.5	0.24	0.256	0.253	0.249	0.252	0.396	0.393	0.399	0.414	0.466	0.395	0.362	0.368	0.388	0.387	341	321	332	341	350	88	79	81	78	87	-135	-70	-47	-37	-42
	9	0.247	0.274	0.269	0.254	0.268	0.443	0.437	0.45	0.469	0.512	0.437	0.387	0.392	0.416	0.419	357	330	347	359	359	78	71	73	92	73	-140	-83	-64	-53	-55
	9.5	0.263	0.281	0.273	0.267	0.289	0.502	0.506	0.516	0.532	0.54	0.492	0.422	0.422	0.462	0.471	366	346	363	375	367	67	72	73	93	70	-152	-107	-78	-69	-91
	10	0.259	0.278	0.284	0.282	0.311	0.526	0.53	0.539	0.551	0.556	0.54	0.454	0.462	0.503	0.533	399	375	385	398	383	73	76	81	104	68	-151	-116	-92	-71	-103
	10.5	0.264	0.29	0.288	0.286	0.326	0.534	0.53	0.55	0.576	0.577	0.577	0.506	0.508	0.554	0.582	443	405	438	455	414	81	88	85	116	79	-143	-142	-96	-82	-109
	11	0.275	0.289	0.287	0.289	0.34	0.544	0.545	0.557	0.576	0.595	0.605	0.551	0.542	0.6	0.62	492	469	492	507	462	84	90	92	114	83	-152	-163	-107	-103	-121
	11.5	0.288	0.293	0.302	0.304	0.353	0.554	0.549	0.562	0.586	0.605	0.628	0.582	0.589	0.627	0.646	529	524	538	565	515	97	100	103	129	92	-147	-165	-123	-109	-119
	12	0.298	0.305	0.32	0.32	0.351	0.545	0.553	0.551	0.591	0.614	0.652	0.614	0.619	0.65	0.668	563	545	565	602	580	109	113	109	136	96	-143	-156	-121	-97	-109
	12.5	0.293	0.317	0.316	0.326	0.356	0.548	0.546	0.552	0.594	0.627	0.67	0.643	0.654	0.68	0.689	625	588	649	677	661	129	131	127	152	121	-134	-155	-117	-99	-99
	13	0.302	0.314	0.322	0.323	0.364	0.562	0.556	0.556	0.596	0.647	0.688	0.667	0.69	0.706	0.708	683	666	709	762	731	137	137	138	158	127	-127	-152	-125	-100	-104
	13.5	0.305	0.314	0.334	0.34	0.368	0.562	0.575	0.553	0.616	0.654	0.703	0.683	0.701	0.714	0.72	719	741	768	826	850	146	153	144	168	140	-121	-144	-126	-98	-95
	14	0.309	0.32	0.335	0.343	0.383	0.571	0.572	0.546	0.616	0.665	0.719	0.694	0.709	0.728	0.737	805	836	861	941	1011	169	179	168	191	166	-110	-134	-117	-91	-91
	14.5	0.311	0.328	0.339	0.347	0.395	0.582	0.571	0.543	0.619	0.671	0.73	0.705	0.723	0.739	0.739	872	923	943	1014	1170	185	194	190	204	182	-107	-135	-118	-91	-89
	15	0.312	0.327	0.339	0.349	0.408	0.572	0.568	0.527	0.638	0.675	0.739	0.715	0.729	0.753	0.759	950	999	1005	1077	1343	205	221	193	221	202	-102	-132	-119	-87	-83
	15.5	0.308	0.33	0.336	0.348	0.418	0.574	0.569	0.533	0.63	0.689	0.752	0.72	0.727	0.75	0.761	985	1050	1031	1120	1446	224	241	219	235	221	-98	-125	-115	-84	-83
	16	0.302	0.332	0.331	0.344	0.419	0.573	0.559	0.523	0.637	0.699	0.762	0.725	0.725	0.757	0.773	1016	1092	1056	1154	1544	258	275	237	252	251	-89	-120	-109	-72	-71
	16.5	0.302	0.335	0.333	0.349	0.425	0.568	0.555	0.521	0.643	0.711	0.774	0.727	0.718	0.758	0.777	1036	1089	1065	1189	1621	276	303	255	266	276	-91	-122	-110	-81	-74
	17	0.3	0.337	0.335	0.353	0.43	0.546	0.539	0.517	0.648	0.716	0.779	0.732	0.713	0.758	0.784	1059	1108	1079	1219	1686	312	332	274	286	316	-85	-117	-110	-76	-64
	17.5	0.3	0.338	0.337	0.356	0.429	0.538	0.525	0.517	0.645	0.73	0.789	0.742	0.721	0.767	0.788	1086	1123	1092	1263	1760	360	368	304	307	353	-70	-104	-96	-63	-57
	18	0.298	0.341	0.339	0.363	0.426	0.532	0.524	0.519	0.651	0.742	0.797	0.75	0.724	0.772	0.796	1064	1117	1078	1263	1831	378	389	323	322	385	-68	-101	-86	-58	-41
	18.5	0.298	0.342	0.339	0.364	0.43	0.524	0.516	0.511	0.642	0.746	0.804	0.755	0.732	0.777	0.808	1077	1092	1065	1246	1857	406	411	343	334	407	-65	-101	-90	-61	-52
	19	0.295	0.336	0.334	0.359	0.431	0.525	0.514	0.511	0.637	0.751	0.81	0.763	0.732	0.782	0.81	1033	1031	1019	1178	1809	417	425	365	344	427	-61	-96	-84	-51	-43
	19.5	0.294	0.338	0.335	0.362	0.431	0.535	0.514	0.514	0.644	0.76	0.817	0.768	0.73	0.786	0.816	1032	1027	1000	1166	1796	437	449	383	364	440	-48	-89	-78	-43	-33
	20	0.297	0.343	0.341	0.369	0.433	0.536	0.519	0.517	0.639	0.767	0.822	0.774	0.733	0.792	0.822	1056	1022	1011	1210	1827	455	463	402	378	457	-46	-85	-70	-42	-26
	20.5	0.296	0.343	0.342	0.37	0.434	0.535	0.52	0.524	0.645	0.77	0.827	0.778	0.734	0.797	0.828	1022	993	989	1187	1760	462	470	400	383	468	-55	-88	-69	-48	-31
	21	0.292	0.342	0.341	0.372	0.432	0.539	0.523	0.533	0.647	0.771	0.829	0.783	0.737	0.8	0.831	1012	995	988	1171	1750	477	470	405	401	482	-38	-75	-58	-32	-17
	21.5	0.294	0.34	0.337	0.366	0.423	0.545	0.531	0.541	0.653	0.768	0.836	0.788	0.738	0.802	0.831	995	955	942	1138	1682	485	479	416	406	486	-33	-69	-53	-31	-16
	22	0.298	0.34	0.338	0.369	0.426	0.55	0.535	0.546	0.653	0.763	0.841	0.79	0.74	0.805	0.837	1012	943	938	1129	1631	496	483	422	419	498	-35	-69	-57	-27	-14
	22.5	0.298	0.343	0.34	0.372	0.429	0.56	0.541	0.555	0.655	0.759	0.843	0.794	0.742	0.809	0.841	1013	933	925	1111	1610	513	495	436	430	511	-31	-59	-48	-20	-5
	23	0.297	0.349	0.345	0.375	0.429	0.569	0.552	0.565	0.662	0.755	0.848	0.798	0.741	0.81	0.842	998	930	913	1102	1521	520	501	444	437	526	-28	-59	-41	-20	-5
	23.5	0.297	0.352	0.35	0.379	0.432	0.582	0.565	0.577	0.667	0.751	0.851	0.798	0.739	0.813	0.845	1000	939	932	1132	1484	550	516	442	448	551	-25	-56	-43	-17	1
	24	0.296	0.357	0.352	0.38	0.435	0.596	0.579	0.587	0.67	0.749	0.853	0.802	0.742	0.816	0.848	999	918	912	1095	1472	565	551	448	450	573	-21	-53	-40	-9	7
	24.5	0.298	0.359	0.35	0.372	0.433	0.611	0.594	0.601	0.673	0.751	0.856	0.806	0.74	0.818	0.85	1008	926	900	1059	1496	580	580	454	457	597	-14	-45	-30	-6	8

## Sheet: S2 fig
	time, h	WT, OD600					WT + 0.1 mg/l SHX, OD600					WT + 1 mg/l SHX, OD600					WT + 10 mg/l SHX, OD600					WT + 1 mM serine, OD600					WT, relative fluorescence					WT + 0.1 mg/l SHX, relative fluorescence					WT + 1 mg/l SHX, relative fluorescence					WT + 10 mg/l SHX, relative fluorescence					WT + 1 mM serine, relative fluorescence
	0	0.006	0.006	0.006	0.006	0.006	0.008	0.007	0.009	0.01	0.007	0.008	0.005	0.006	0.007	0.006	0.007	0.009	0.008	0.007	0.007	0.005	0.004	0.007	0.004	0.002	-4289.77	-3756.76	-3818.68	-3843.93	-3696.81	-3247.01	-3775	-3019.23	-2599.34	-3370.54	-3165.32	-5729.92	-4046.39	-3810.68	-3856.38	-3984.77	-2886.03	-3199.15	-3612.44	-3600.92	-5376.71	-7025.86	-3373.79
	0.5	0.01	0.012	0.011	0.011	0.011	0.012	0.012	0.014	0.015	0.012	0.013	0.009	0.012	0.011	0.011	0.012	0.013	0.013	0.012	0.012	0.011	0.009	0.013	0.009	0.008	-1996.81	-1806.36	-1905.49	-2015.38	-1909.62	-1948.23	-2153.18	-1698.34	-1674.16	-1997.21	-1725.44	-2553.57	-2014.08	-2069.49	-2335.42	-2066.47	-1699.75	-1779.22	-1913.41	-1866.49	-2072.79	-2390.51	-1557.59
	1	0.021	0.02	0.02	0.019	0.02	0.021	0.019	0.022	0.022	0.02	0.02	0.017	0.019	0.018	0.018	0.019	0.02	0.02	0.019	0.019	0.017	0.016	0.019	0.016	0.015	-922.832	-969.089	-988.917	-1084.44	-914.381	-975.22	-1056.28	-909.769	-958.801	-1080.17	-1004.12	-1368.52	-1191.11	-1168.95	-1156.28	-1073	-994.295	-1091.22	-1184.79	-1102.5	-1266.07	-1329.18	-947.459
	1.5	0.036	0.035	0.035	0.035	0.035	0.035	0.034	0.035	0.036	0.033	0.034	0.03	0.032	0.031	0.031	0.031	0.033	0.032	0.031	0.032	0.031	0.03	0.033	0.03	0.028	-466.418	-500	-474.383	-449.761	-504.282	-561.37	-616.302	-567.854	-578.358	-573.77	-586.481	-685.841	-613.944	-661.686	-639.913	-605.405	-627.53	-637.205	-693.703	-676.379	-644.105	-688.124	-528.415
	2	0.048	0.05	0.049	0.051	0.053	0.052	0.051	0.053	0.053	0.051	0.052	0.048	0.051	0.05	0.051	0.051	0.052	0.052	0.051	0.051	0.05	0.05	0.053	0.049	0.047	-393.918	-361.93	-364.865	-372.306	-340.05	-345.932	-370.13	-340.05	-356.25	-352.021	-363.057	-393.103	-372.306	-358.328	-395.778	-316.623	-308.087	-328.608	-333.77	-354.098	-317.881	-302.826	-245.129
	2.5	0.08	0.083	0.074	0.085	0.08	0.073	0.073	0.075	0.074	0.067	0.075	0.072	0.076	0.074	0.072	0.072	0.071	0.073	0.075	0.074	0.075	0.071	0.075	0.072	0.07	-184.609	-203.424	-214.981	-185.946	-171.949	-217.64	-215.566	-196.859	-227.017	-249.568	-209.852	-220.06	-233.88	-239.857	-260.669	-218.844	-249.592	-231.386	-238.254	-241.481	-223.996	-209.067	-158.518
	3	0.103	0.104	0.102	0.097	0.099	0.095	0.102	0.097	0.096	0.106	0.105	0.097	0.098	0.094	0.103	0.103	0.089	0.098	0.084	0.085	0.089	0.085	0.084	0.093	0.09	-117.932	-97.7878	-119.32	-135.506	-102.315	-107.508	-119.32	-115.637	-126.254	-105.578	-125.916	-135.646	-123.939	-139.823	-128.247	-137.987	-159.236	-145.2	-156.995	-167.323	-148.329	-155.512	-132.516
	3.5	0.118	0.111	0.117	0.114	0.122	0.112	0.114	0.12	0.116	0.116	0.107	0.106	0.117	0.115	0.112	0.101	0.105	0.108	0.104	0.11	0.116	0.109	0.115	0.115	0.115	-43.8348	-73.6621	-61.4813	-63.0499	-58.615	-63.7793	-80.4329	-68.1881	-79.0457	-70.3013	-85.6965	-76.8507	-78.303	-88.6628	-99.2887	-81.0453	-96.764	-94.515	-87.7473	-74.4681	-70.1202	-74.9465	-45.0189
	4	0.132	0.129	0.136	0.135	0.134	0.131	0.129	0.139	0.134	0.133	0.128	0.124	0.128	0.13	0.128	0.119	0.122	0.129	0.126	0.13	0.131	0.129	0.13	0.127	0.131	-26.5386	-27.1353	-33.1655	-33.4117	-41.1113	-64.8443	-73.482	-61.3349	-70.9043	-71.5451	-66.5709	-76.4382	-66.1564	-65.3427	-74.3446	-62.8228	-69.5676	-65.7471	-59.3903	-73.1426	-57.0415	-58.3279	-42.3131
	4.5	0.153	0.148	0.152	0.156	0.154	0.148	0.137	0.155	0.153	0.15	0.145	0.138	0.144	0.15	0.154	0.143	0.141	0.141	0.142	0.144	0.148	0.142	0.15	0.144	0.141	-2.17865	-9.0151	-21.8723	-8.54153	-8.68056	-29.2398	-24.2954	-34.4753	-41.2864	-42.3351	-36.8834	-38.7034	-43.9815	-28.8121	-40.9924	-16.2942	-30.7547	-37.9327	-37.6648	-44.0733	-22.5225	-37.5323	-2.22519
	5	0.162	0.173	0.17	0.168	0.17	0.161	0.168	0.173	0.171	0.17	0.164	0.155	0.165	0.169	0.168	0.159	0.16	0.163	0.169	0.166	0.164	0.162	0.166	0.16	0.167	14.387	13.4577	19.5637	13.8737	19.5752	-10.321	-9.92753	-15.3891	-3.90358	-9.77613	-10.1574	-10.7608	-16.1242	-15.7806	-21.8666	-22.9909	-16.6476	-22.5525	-21.7499	-16.0465	-10.1451	-4.10804	8.05234
	5.5	0.183	0.189	0.182	0.194	0.194	0.182	0.183	0.188	0.189	0.194	0.189	0.179	0.181	0.183	0.193	0.181	0.183	0.185	0.178	0.185	0.182	0.179	0.179	0.177	0.188	46.3932	39.7	35.6914	38.7363	33.4505	24.723	24.5611	29.2216	23.8074	18.077	23.8706	25.0953	19.3352	19.1031	12.9455	19.3352	13.6974	18.9172	14.02	13.4904	24.723	19.5512	30.6891
	6	0.199	0.205	0.203	0.212	0.203	0.2	0.203	0.209	0.205	0.208	0.206	0.193	0.204	0.205	0.198	0.199	0.199	0.2	0.193	0.2	0.2	0.195	0.196	0.195	0.203	67.7938	61.0849	56.6409	63.7896	56.5852	52.4913	51.6902	50.1353	41.4163	40.8785	41.1955	49.2653	46.5154	46.4018	42.9872	62.93	52.808	57.548	64.6552	52.5438	67.5563	64.0259	73.9293
	6.5	0.208	0.218	0.217	0.225	0.216	0.218	0.219	0.222	0.221	0.221	0.217	0.221	0.221	0.217	0.213	0.204	0.205	0.213	0.208	0.223	0.224	0.223	0.23	0.228	0.222	98.534	89.5522	80.8127	73.317	80.9249	66.468	61.6298	60.7151	65.6257	65.6257	62.3413	65.5367	56.4716	57.5109	58.8097	66.1927	65.9985	58.8097	60.1975	51.6738	51.2592	51.5579	45.7417
	7	0.231	0.235	0.242	0.242	0.232	0.231	0.241	0.244	0.235	0.242	0.236	0.237	0.234	0.238	0.243	0.228	0.226	0.229	0.229	0.231	0.265	0.26	0.251	0.253	0.251	102.534	100.617	85.5349	89.4516	97.8206	102.579	81.6666	80.4966	88.1245	85.4289	83.2569	83.1513	88.2751	90.9155	80.894	90.5572	87.1299	81.3658	81.3658	80.6626	70.489	68.0753	74.3346
	7.5	0.256	0.249	0.257	0.251	0.25	0.253	0.261	0.258	0.254	0.257	0.255	0.247	0.262	0.25	0.252	0.248	0.246	0.239	0.244	0.252	0.287	0.27	0.258	0.259	0.272	113.414	120.482	112.797	111.376	115.815	110.716	103.448	104.489	106.467	112.972	109.632	105.477	103.053	115.954	103.093	112.903	113.867	104.515	102.333	107.1	87.0777	85.2799	93.2039
	8	0.271	0.27	0.275	0.275	0.26	0.264	0.277	0.264	0.257	0.266	0.273	0.268	0.266	0.263	0.263	0.264	0.261	0.257	0.258	0.261	0.303	0.285	0.278	0.27	0.282	138.181	131.49	129.146	121.781	144.296	145.843	128.352	134.58	138.034	133.618	126.52	139.726	137.072	138.634	131.187	134.376	143.467	134.25	133.523	132.395	100.566	103.588	113.235
	8.5	0.287	0.285	0.297	0.291	0.271	0.273	0.294	0.276	0.268	0.272	0.291	0.283	0.273	0.273	0.267	0.281	0.271	0.266	0.27	0.264	0.307	0.303	0.287	0.287	0.3	147.042	151.427	131.756	148.305	159.424	179.988	157.101	171.162	176.148	177.17	161.825	170.461	176.521	176.198	172.995	182.369	188.691	188.266	178.417	182.472	137.232	135.699	150.162
	9	0.314	0.316	0.327	0.321	0.29	0.297	0.317	0.295	0.286	0.3	0.318	0.308	0.288	0.287	0.283	0.301	0.288	0.288	0.282	0.272	0.331	0.326	0.315	0.31	0.317	157.33	165.524	144.765	162.948	173.344	196.497	177.558	190.659	186.632	191.26	196.284	196.163	195.421	200	192.217	203.45	209.297	195.828	199.929	195.743	143.015	142.229	150.185
	9.5	0.34	0.347	0.353	0.352	0.329	0.312	0.344	0.303	0.305	0.327	0.348	0.321	0.324	0.321	0.304	0.328	0.313	0.314	0.302	0.298	0.351	0.351	0.341	0.327	0.34	190.416	189.895	172.243	181.199	178.943	239.94	200.165	237.165	215.788	207.706	229.483	242.409	218.363	220.814	216.355	246.531	245.487	235.076	231.249	224.21	167.624	162.065	166.48
	10	0.361	0.373	0.385	0.384	0.365	0.317	0.369	0.32	0.318	0.338	0.376	0.342	0.339	0.339	0.326	0.353	0.329	0.328	0.317	0.305	0.376	0.386	0.354	0.345	0.367	231.464	213.488	201.959	215.353	196.419	301.819	242.955	283.717	253.456	265.312	273.219	294.634	264.14	267.48	259.9	301.773	309.142	291.519	289.108	274.167	198.811	188.126	216.715
	10.5	0.392	0.393	0.412	0.413	0.38	0.339	0.401	0.325	0.336	0.36	0.408	0.372	0.36	0.356	0.344	0.382	0.357	0.343	0.33	0.317	0.41	0.424	0.397	0.386	0.397	264.445	263.57	232.191	245.978	233.323	362.151	290.782	359.177	308.15	321.549	327.842	359.496	327.291	325.165	309.972	368.414	371.702	357.403	365.417	336.895	243.198	228.14	258.856
	11	0.402	0.416	0.44	0.442	0.4	0.351	0.418	0.334	0.353	0.372	0.423	0.379	0.385	0.378	0.364	0.409	0.383	0.364	0.353	0.329	0.443	0.459	0.438	0.424	0.426	319.877	306.847	264.883	284.248	268.806	454.524	343.041	441.199	372.715	396.594	395.966	439.063	385.798	396.009	375.189	424.396	442.424	448.785	457.356	420.823	260.889	234.094	275.418
	11.5	0.409	0.433	0.458	0.456	0.417	0.36	0.429	0.342	0.376	0.385	0.436	0.392	0.397	0.392	0.379	0.427	0.402	0.38	0.36	0.339	0.479	0.492	0.476	0.46	0.471	381.403	366.937	307.916	330.911	335.637	563.706	422.289	544.629	458.036	507.13	475.079	566.591	501.491	527.5	477.552	519.399	570.337	574.264	635.552	560.775	279.681	264.058	304.932
	12	0.404	0.426	0.46	0.463	0.425	0.371	0.43	0.368	0.393	0.401	0.429	0.39	0.398	0.396	0.389	0.431	0.402	0.382	0.366	0.351	0.517	0.522	0.477	0.486	0.506	447.201	440.441	364.723	379.715	417.972	678.491	504.772	660.471	559.705	605.62	572.415	678.77	670.997	676.917	608.565	619.151	715.173	753.951	893.557	795.152	305.543	283.169	336.847
	12.5	0.399	0.416	0.45	0.45	0.418	0.372	0.418	0.371	0.387	0.4	0.422	0.387	0.394	0.397	0.393	0.423	0.395	0.375	0.364	0.356	0.54	0.532	0.474	0.485	0.539	526.601	544.18	443.341	463.461	539.57	891.6	594.502	969.555	700.547	749.239	675.638	803.821	867.948	814.613	794.303	743.076	877.2	943.84	1211.32	1078.93	337.706	325.988	378.567
	13	0.405	0.428	0.451	0.445	0.418	0.381	0.419	0.388	0.393	0.403	0.426	0.401	0.403	0.401	0.399	0.418	0.394	0.382	0.377	0.37	0.548	0.542	0.461	0.454	0.554	637.108	626.533	508.45	517.209	665.126	1134.25	703.923	1267.14	850.694	910.594	840.142	941.465	1001.37	939.823	948.46	866.393	1080.43	1116.15	1447.5	1336.25	365.457	352.695	414.843
	13.5	0.409	0.431	0.448	0.437	0.423	0.394	0.419	0.403	0.4	0.408	0.427	0.409	0.404	0.399	0.413	0.416	0.398	0.389	0.386	0.371	0.554	0.543	0.449	0.436	0.553	717.545	703.469	572.247	587.449	796.01	1399.63	829.092	1485.36	1043.4	1109.25	1009.99	1188.52	1186.49	1115.61	1242.02	1004.49	1363.98	1404.76	1744.34	1648.54	416.19	400.897	453.701
	14	0.416	0.435	0.45	0.433	0.431	0.413	0.424	0.42	0.408	0.416	0.428	0.424	0.411	0.406	0.429	0.412	0.402	0.404	0.394	0.378	0.559	0.535	0.452	0.458	0.55	798.156	780.957	638.045	662.509	894.479	1618.79	932.58	1722.47	1213.57	1272.26	1140.73	1442.17	1340.39	1281.8	1609.77	1150.22	1552.4	1706.93	2029.81	1953.81	466.983	455.465	513.417
	14.5	0.426	0.437	0.45	0.43	0.44	0.429	0.426	0.434	0.413	0.421	0.43	0.431	0.414	0.409	0.439	0.408	0.405	0.407	0.396	0.383	0.562	0.533	0.463	0.472	0.547	901.236	853.408	689.617	732.491	1005.46	1786.08	1060.26	1827.71	1395.87	1422.64	1286.23	1650.57	1494.97	1437.83	1939.98	1293.05	1761.78	1946.58	2238.81	2191.8	527.3	487.691	562.441
	15	0.443	0.441	0.454	0.433	0.448	0.447	0.431	0.445	0.422	0.43	0.432	0.443	0.419	0.416	0.453	0.409	0.41	0.414	0.403	0.396	0.563	0.533	0.468	0.482	0.548	998.306	940.936	760.163	840.356	1125.13	1999.78	1179.61	1941.36	1522.23	1629.29	1452.53	1886.79	1657.33	1616.82	2196.44	1476.95	2062.74	2203.7	2425.82	2435.33	580.972	531.306	606.643
	15.5	0.46	0.447	0.455	0.434	0.453	0.46	0.433	0.453	0.427	0.433	0.439	0.452	0.423	0.422	0.461	0.411	0.413	0.42	0.409	0.403	0.566	0.538	0.485	0.498	0.552	1121.66	1020.97	819.9	928.928	1214.58	2146.74	1286.57	2056.34	1682.13	1755.06	1598.15	2048.52	1801.94	1736.52	2468.93	1634.46	2279.37	2387.23	2618.37	2669.75	639.425	583.282	680.366
	16	0.475	0.457	0.46	0.435	0.459	0.471	0.438	0.463	0.433	0.433	0.441	0.458	0.426	0.426	0.466	0.411	0.416	0.425	0.415	0.409	0.566	0.543	0.501	0.514	0.555	1179.34	1073.62	875.063	1036.66	1298.33	2217.07	1358.76	2104.9	1775.37	1868.36	1668.3	2153.78	1823.77	1818.64	2576.92	1736.57	2410.05	2527.27	2691.88	2776.51	670.416	619.515	725.308
	16.5	0.489	0.468	0.465	0.438	0.459	0.476	0.438	0.471	0.435	0.439	0.445	0.462	0.429	0.432	0.474	0.41	0.416	0.427	0.414	0.412	0.569	0.551	0.516	0.527	0.561	1270.06	1126.22	908.7	1166.83	1355.53	2277.93	1453.15	2204.25	1914.08	2073.35	1781.82	2211.83	1887.25	1970.4	2734.82	1893.63	2565.34	2600.12	2783.4	2880.56	720.623	664.087	783.902
	17	0.502	0.481	0.474	0.444	0.46	0.482	0.444	0.478	0.439	0.439	0.443	0.461	0.433	0.441	0.476	0.408	0.417	0.428	0.417	0.412	0.571	0.554	0.525	0.537	0.564	1333.13	1146.95	953.435	1271.65	1422.88	2351.21	1500.88	2287.2	1996.05	2254.51	1889.55	2273.93	1952.11	2122.72	2904.9	2055.02	2652.51	2682.78	2871.25	3019.68	758.81	704.336	832.778
	17.5	0.515	0.492	0.482	0.445	0.461	0.487	0.444	0.483	0.444	0.44	0.442	0.462	0.439	0.448	0.482	0.407	0.418	0.431	0.419	0.414	0.575	0.566	0.542	0.557	0.569	1379.38	1166.24	978.75	1331.79	1454.82	2420.3	1565.48	2327.49	2083.87	2460.07	1972.86	2340.72	2071.45	2245.95	3055.48	2271.83	2740.91	2719.61	2961.87	3167.08	806.881	730.701	860.923
	18	0.526	0.502	0.488	0.447	0.462	0.494	0.446	0.488	0.447	0.443	0.444	0.464	0.446	0.456	0.488	0.406	0.418	0.431	0.42	0.418	0.582	0.578	0.558	0.576	0.573	1405.95	1174.46	984.877	1405.12	1545.37	2431.74	1612.83	2366.97	2153.43	2566.18	1991.44	2389.64	2156.5	2381.23	3139.42	2362.72	2795.76	2743.01	3035.92	3225.9	837.035	766.656	907.788
	18.5	0.536	0.512	0.492	0.454	0.47	0.501	0.451	0.494	0.45	0.446	0.444	0.464	0.447	0.461	0.49	0.402	0.417	0.431	0.42	0.416	0.585	0.588	0.576	0.592	0.576	1430.88	1197.58	1009.39	1550.64	1649.01	2463.14	1636.44	2386.77	2202.66	2696.47	2078.63	2443.5	2225.91	2493.59	3250.16	2478.34	2858.45	2786.14	3073.29	3339.47	854.455	786.989	956.089
	19	0.545	0.521	0.496	0.462	0.479	0.502	0.455	0.498	0.453	0.449	0.449	0.466	0.453	0.468	0.496	0.404	0.42	0.432	0.421	0.421	0.594	0.603	0.59	0.601	0.584	1483.72	1220.85	1022.49	1681.64	1794.63	2546.07	1603.08	2457.58	2280.41	2833.28	2188.79	2576.49	2340.36	2648.85	3313.49	2596.21	2896.58	2815.43	3152.26	3404.26	871.394	792.112	1004.83
	19.5	0.553	0.531	0.498	0.471	0.486	0.507	0.46	0.504	0.456	0.452	0.452	0.466	0.453	0.473	0.498	0.406	0.42	0.432	0.422	0.421	0.601	0.613	0.601	0.612	0.588	1469.63	1224.8	1008.03	1740.98	1816.5	2476.81	1582.95	2406.19	2260.47	2832.49	2196.9	2495.17	2297.68	2676.12	3308.59	2601.53	2880.59	2790.64	3163.51	3376.9	863.561	816.759	1042.74
	20	0.561	0.539	0.498	0.478	0.49	0.509	0.465	0.507	0.459	0.454	0.459	0.466	0.458	0.476	0.502	0.41	0.422	0.433	0.423	0.423	0.608	0.625	0.615	0.62	0.595	1508.51	1235.75	1006.93	1831.96	1857.6	2594.48	1632.81	2478.53	2332.5	2893.14	2264.25	2627.4	2369.83	2723.64	3402.33	2692.26	2922.64	2864.24	3229.2	3491.67	908.493	838.999	1076.05
	20.5	0.569	0.547	0.499	0.489	0.497	0.514	0.471	0.511	0.467	0.459	0.466	0.468	0.462	0.48	0.508	0.416	0.426	0.435	0.425	0.427	0.616	0.637	0.624	0.629	0.601	1528.52	1231.6	990.287	1847.46	1880.85	2596.99	1626.13	2457.67	2351.37	2924.52	2297.28	2590.06	2385.59	2768.35	3421.29	2708.91	2900.27	2821.87	3207.19	3491.86	908.058	867.415	1114.49
	21	0.575	0.553	0.502	0.496	0.502	0.517	0.474	0.516	0.467	0.46	0.467	0.466	0.461	0.483	0.508	0.416	0.425	0.435	0.426	0.426	0.623	0.645	0.628	0.631	0.603	1487.28	1228.67	978.167	1862.45	1889.49	2549.97	1626.6	2482.72	2310.22	2922.46	2242.9	2575.82	2372.8	2771.8	3466.51	2715.4	2958.43	2878.61	3247.32	3560.14	920.278	878.717	1136.75
	21.5	0.582	0.556	0.509	0.507	0.508	0.522	0.479	0.52	0.473	0.464	0.474	0.472	0.465	0.488	0.513	0.42	0.43	0.437	0.431	0.43	0.634	0.657	0.634	0.634	0.604	1499.43	1237.19	994.173	1873.97	1926.92	2538.01	1607.08	2457.35	2335.35	2899.2	2194.75	2568.57	2381.86	2750.72	3460.21	2773.73	2903.16	2872.02	3239.8	3557.42	924.796	902.795	1172.31
	22	0.589	0.563	0.517	0.518	0.515	0.525	0.484	0.525	0.479	0.467	0.48	0.473	0.469	0.493	0.518	0.424	0.433	0.44	0.433	0.433	0.642	0.664	0.64	0.637	0.606	1483.51	1242.34	976.765	1850.52	1942.13	2541.84	1621.63	2476.59	2366.76	2974.36	2214.77	2601.33	2373.68	2765.7	3466.2	2743.2	2919.95	2855.03	3256.91	3543.92	945.472	916.89	1195.04
	22.5	0.596	0.571	0.525	0.53	0.519	0.53	0.49	0.529	0.483	0.469	0.484	0.477	0.472	0.495	0.522	0.426	0.436	0.442	0.436	0.437	0.649	0.671	0.646	0.645	0.605	1509.97	1263.18	989.056	1855.43	1975.77	2545.5	1618.68	2531.41	2361.92	2923.31	2213.42	2604.99	2428.2	2786.88	3441.18	2774.8	2929.64	2905.43	3252.9	3537.81	949.346	940.288	1220.02
	23	0.602	0.578	0.534	0.542	0.525	0.531	0.493	0.533	0.485	0.471	0.484	0.481	0.474	0.5	0.524	0.428	0.439	0.444	0.439	0.438	0.656	0.676	0.644	0.642	0.606	1531.32	1265.42	987.52	1832.65	1981.65	2620.78	1634.98	2522.67	2405.32	2989.61	2308.57	2640.57	2449	2839.46	3513.87	2828.84	2942.81	2977.73	3304.35	3607.9	970.028	969.579	1239.2
	23.5	0.608	0.585	0.544	0.552	0.531	0.533	0.496	0.534	0.489	0.474	0.489	0.485	0.477	0.502	0.528	0.431	0.441	0.444	0.441	0.44	0.661	0.681	0.645	0.646	0.601	1543.84	1274.89	984.958	1833.31	2003.76	2628.22	1671.65	2500.08	2462.28	3066.4	2307.74	2616.6	2459.16	2841.64	3521.53	2884.16	2942.82	2971.15	3327.53	3661.68	1002.14	998.849	1271.79
	24	0.613	0.593	0.554	0.561	0.536	0.534	0.501	0.541	0.489	0.475	0.491	0.487	0.478	0.504	0.529	0.432	0.442	0.446	0.442	0.44	0.668	0.685	0.65	0.646	0.597	1546.08	1254.6	969.5	1803.66	1997.33	2584.37	1645.55	2515.34	2436.75	3059.56	2293.94	2600.16	2411.18	2799.78	3461.45	2838.83	2932.91	2950.92	3277.9	3631.47	1006.46	1027.48	1300.53
[truncated: 2 more columns]

## Sheet: S3 fig
	time, h	WT					ΔpdeH					ΔdgcE					ΔpdeR					ΔdgcM					ΔpdeH ΔdgcE					ΔpdeR ΔdgcM					ΔpdeH ΔdgcE ΔpdeR ΔdgcM					ΔmlrA
	0	3886	4567	4847	4260	4118	7093	7219	7574	8278	7442	581	462	320	541	347	7625	7314	7314	8477	7219	1157	859	1359	887	618	1901	3171	7027	1436	3019	622	858	622	539	746	475	721	645	730	522	221	114	109	291	169
	0.5	2723	3018	3058	2716	3000	4753	4573	4877	5064	4247	-41	-124	-119	-110	-80	4383	4695	4740	4867	4747	-170	51	-190	-380	-281	316	662	673	524	696	431	442	364	332	556	238	227	233	445	255	-208	-238	-333	48	-35
	1	1884	1971	2072	1890	1972	3257	3181	3235	3205	3005	39	98	39	90	70	3417	3388	3497	3420	3333	43	171	47	45	109	513	655	833	495	677	516	592	637	567	663	468	447	601	608	645	-75	-84	-21	-84	33
	1.5	1064	1177	1155	1046	1103	1498	1531	1566	1609	1602	19	-19	-18	-18	15	1674	1800	1797	1787	1844	18	18	-18	-54	-53	239	256	319	218	291	269	320	218	251	255	178	167	233	196	212	-54	-20	-58	20	-50
	2	720	761	791	764	787	690	1028	1277	1014	1001	119	92	88	62	94	1010	1075	1112	1142	1185	110	104	63	40	80	163	214	252	202	245	254	247	242	202	237	163	220	195	216	234	43	68	44	45	102
	2.5	547	549	522	516	521	768	596	661	666	680	34	19	34	21	32	720	671	728	732	742	34	63	19	18	34	98	110	131	94	139	127	160	129	120	115	89	120	134	148	140	6	22	38	22	20
	3	369	429	392	416	417	517	527	517	500	493	16	26	26	36	44	513	582	558	559	557	26	36	37	24	37	113	105	116	94	118	120	103	110	112	133	78	89	117	106	108	15	15	25	4	24
	3.5	384	393	401	393	401	509	444	482	510	483	68	84	86	83	88	405	406	427	472	499	86	94	89	80	88	130	143	136	140	133	137	146	134	126	154	100	108	119	117	124	60	83	72	83	77
	4	343	349	345	350	363	418	431	447	445	446	102	92	89	95	93	444	449	460	455	464	88	83	84	82	81	145	146	150	143	165	157	156	153	150	157	117	129	136	145	135	70	71	78	76	94
	4.5	327	324	350	343	340	402	397	389	394	401	125	118	133	121	110	409	413	424	416	415	110	119	100	111	118	168	175	173	177	194	185	181	176	171	191	154	167	167	173	157	90	91	91	102	110
	5	302	314	311	312	332	372	361	368	370	373	122	116	109	112	106	385	409	391	388	379	114	116	119	115	117	161	156	165	164	165	171	167	166	155	166	157	155	148	148	147	95	103	111	104	109
	5.5	322	310	321	309	347	365	376	364	362	378	135	148	141	132	126	357	390	379	385	388	139	129	126	121	137	162	172	168	171	172	174	168	171	164	178	160	173	160	161	162	132	133	137	142	132
	6	311	281	298	303	308	334	336	324	330	340	128	111	131	122	133	345	342	340	342	344	121	125	130	122	122	156	150	161	157	159	159	169	155	147	169	147	149	143	150	142	111	110	116	123	130
	6.5	293	298	292	292	316	334	333	337	344	329	143	139	136	125	132	334	340	333	365	360	129	141	124	119	132	189	192	187	187	197	178	179	173	177	180	176	182	181	181	177	129	135	133	132	137
	7	295	302	304	308	316	330	336	339	351	338	153	147	135	124	143	356	353	363	372	379	123	137	123	108	132	174	187	179	184	180	151	156	151	164	170	167	167	169	160	165	125	133	137	142	135
	7.5	323	302	323	321	326	364	366	356	377	387	159	159	140	134	138	386	389	398	405	431	119	133	108	102	125	194	197	201	200	205	147	165	153	159	164	168	189	181	176	180	135	154	153	151	147
	8	337	312	336	332	330	403	404	403	414	434	154	154	162	157	148	443	437	441	453	485	107	105	93	70	108	196	209	218	215	221	138	167	153	151	158	178	190	193	185	184	143	163	174	170	170
	8.5	341	321	332	341	350	414	425	418	427	464	138	133	144	129	130	451	460	457	482	519	80	78	57	48	72	191	211	217	208	231	127	141	130	122	133	171	184	179	177	179	141	158	155	159	151
	9	357	330	347	359	359	457	466	468	493	515	140	144	145	142	135	507	511	519	544	591	75	78	53	52	73	215	227	241	243	256	126	137	130	129	131	182	201	201	192	193	143	171	172	169	164
	9.5	366	346	363	375	367	491	506	502	526	579	122	134	147	137	127	577	552	573	629	684	57	61	50	45	56	217	230	240	250	268	105	108	109	106	111	170	196	195	193	193	137	155	158	157	149
	10	399	375	385	398	383	578	578	593	621	670	148	146	151	147	130	667	642	681	736	821	60	69	58	52	66	241	269	273	278	305	115	114	115	112	118	185	202	211	209	202	140	184	181	180	176
	10.5	443	405	438	455	414	672	677	691	739	786	143	156	157	149	128	817	785	786	877	999	61	73	63	62	70	269	298	296	312	344	112	113	111	116	119	199	202	215	223	208	137	185	186	186	177
	11	492	469	492	507	462	773	787	770	836	911	143	150	157	144	121	996	936	954	1045	1197	68	77	69	75	76	312	341	346	373	421	127	128	121	126	129	222	238	235	236	234	121	186	185	177	173
	11.5	529	524	538	565	515	894	858	865	925	1017	157	170	164	153	127	1272	1113	1142	1208	1398	73	90	77	73	92	358	383	393	419	463	126	124	121	123	138	234	243	249	253	252	123	202	202	205	205
	12	563	545	565	602	580	972	898	903	968	1087	170	181	171	152	129	1493	1214	1264	1349	1556	80	91	81	78	96	388	414	423	446	506	135	136	131	135	142	247	256	251	255	255	118	197	195	199	202
	12.5	625	588	649	677	661	1234	989	988	1061	1184	190	203	191	169	147	1972	1359	1418	1463	1687	87	108	100	94	129	447	454	472	481	557	148	148	146	147	154	264	267	265	276	275	129	206	203	207	208
	13	683	666	709	762	731	1652	1082	1111	1188	1284	216	228	202	180	163	2726	1419	1491	1568	1956	89	117	108	100	144	500	493	511	551	653	150	154	150	157	167	278	279	273	285	285	140	203	202	207	203
	13.5	719	741	768	826	850	1647	1144	1170	1256	1401	235	250	230	206	188	2874	1548	1582	1709	2108	97	132	107	103	149	602	526	545	607	716	169	161	155	160	170	271	275	277	290	282	171	208	202	206	206
	14	805	836	861	941	1011	1862	1223	1259	1339	1524	257	259	253	221	212	3037	1723	1687	1883	2241	102	134	114	112	168	753	583	614	658	792	168	166	164	171	172	276	278	275	286	292	182	207	204	205	202
	14.5	872	923	943	1014	1170	2150	1280	1318	1383	1680	272	264	258	238	236	3343	1821	1800	2016	2395	102	135	111	111	174	908	672	693	728	876	177	168	169	169	182	290	298	296	306	310	198	209	204	208	208
	15	950	999	1005	1077	1343	2335	1294	1353	1430	1860	284	276	270	256	249	3455	1909	1905	2107	2532	101	131	110	115	167	1168	756	764	761	878	177	175	169	172	189	301	296	299	302	316	193	205	204	208	204
	15.5	985	1050	1031	1120	1446	2262	1344	1404	1467	1968	292	281	273	269	259	3585	1970	1987	2222	2645	101	147	115	124	165	1414	868	795	811	891	180	186	182	182	196	300	306	301	311	328	182	206	206	205	199
	16	1016	1092	1056	1154	1544	2191	1349	1446	1492	1981	308	289	288	273	275	3779	2018	2011	2313	2647	119	156	136	140	173	1599	919	816	831	917	206	206	197	195	226	315	317	316	318	336	182	202	198	200	200
	16.5	1036	1089	1065	1189	1621	2283	1367	1452	1520	2109	325	307	298	286	294	3898	2066	2064	2393	2722	114	159	140	153	170	1760	966	846	871	949	204	210	200	200	235	308	315	312	326	338	176	200	198	199	197
	17	1059	1108	1079	1219	1686	2360	1383	1490	1531	2183	349	322	319	302	344	4047	2095	2106	2439	2851	130	183	168	178	199	1820	1094	921	914	1044	220	239	223	224	258	324	322	319	339	351	185	210	206	205	201
	17.5	1086	1123	1092	1263	1760	2368	1368	1478	1510	2246	353	329	318	307	363	4157	2124	2107	2474	2869	134	189	174	175	214	1905	1153	937	915	1181	233	252	227	246	268	328	325	317	336	362	177	205	205	204	205
	18	1064	1117	1078	1263	1831	2418	1369	1486	1495	2340	377	330	318	309	401	4314	2104	2167	2513	2932	136	179	170	184	217	2022	1238	1041	915	1190	251	270	242	272	279	332	333	329	339	369	158	196	192	197	189
	18.5	1077	1092	1065	1246	1857	2478	1349	1458	1499	2530	388	333	318	317	438	4398	2096	2152	2512	2969	142	190	173	191	224	2013	1293	1106	911	1367	259	278	251	275	289	324	328	326	336	366	159	200	199	200	197
	19	1033	1031	1019	1178	1809	2417	1322	1461	1475	2482	394	325	310	317	438	4394	2058	2134	2521	3022	150	206	184	210	237	2055	1166	939	895	1415	269	284	260	282	296	329	329	324	338	369	139	184	192	184	185
	19.5	1032	1027	1000	1166	1796	2464	1324	1474	1467	2622	436	333	307	310	434	4403	2097	2141	2566	3002	158	208	191	210	232	2088	1266	911	882	1313	278	295	273	289	305	334	336	333	335	372	140	184	190	185	184
	20	1056	1022	1011	1210	1827	2496	1301	1440	1399	2660	468	334	300	304	461	4473	2059	2122	2546	2990	153	204	187	200	221	2242	1222	958	852	1326	286	296	282	291	307	332	329	323	330	371	134	186	190	185	177
	20.5	1022	993	989	1187	1760	2489	1280	1421	1372	2812	494	334	309	300	471	4344	2074	2108	2543	3030	147	196	187	194	214	2283	1281	954	838	1433	294	304	281	294	308	330	322	315	322	368	119	170	174	165	163
	21	1012	995	988	1171	1750	2465	1278	1422	1362	2914	510	349	307	308	494	4421	2046	2105	2555	3047	162	200	189	201	226	2285	1268	973	806	1337	315	316	293	302	324	326	326	319	327	368	118	175	181	173	165
	21.5	995	955	942	1138	1682	2489	1260	1408	1345	2978	581	391	307	347	533	4487	2027	2083	2518	2969	160	205	188	193	215	2326	1268	961	831	1367	331	330	304	313	332	346	324	319	325	357	106	169	175	162	155
	22	1012	943	938	1129	1631	2532	1264	1391	1350	3159	571	501	325	403	540	4432	1992	2060	2525	2932	164	210	198	198	224	2378	1295	929	815	1421	345	340	314	322	340	351	320	321	323	364	105	171	169	162	152
	22.5	1013	933	925	1111	1610	2569	1239	1384	1326	3047	589	583	374	458	582	4527	1964	2025	2507	2920	167	216	200	201	224	2513	1232	921	829	1393	346	343	314	326	341	349	320	317	321	359	104	167	171	159	151
	23	998	930	913	1102	1521	2512	1235	1363	1304	2925	611	668	442	497	580	4507	1978	2021	2485	2915	167	215	202	200	216	2588	1331	1004	838	1408	352	352	325	336	343	360	316	311	321	362	102	157	163	151	140
	23.5	1000	939	932	1132	1484	2567	1254	1357	1314	2957	635	723	525	528	598	4517	1987	2040	2522	2934	171	223	201	203	225	2631	1333	1063	847	1409	360	350	325	347	353	363	315	308	315	355	100	163	165	153	143
	24	999	918	912	1095	1472	2642	1222	1321	1290	2922	631	774	614	540	603	4540	1951	2026	2481	2878	171	226	208	204	231	2624	1342	1053	848	1501	373	370	337	361	359	379	320	310	313	355	92	148	154	138	129
	24.5	1008	926	900	1059	1496	2577	1206	1321	1273	2814	644	841	699	563	613	4503	1960	2005	2500	2896	178	226	209	205	231	2645	1321	1035	836	1561	380	369	337	366	358	392	316	307	308	347	89	151	155	140	122

## Sheet: S4 fig
	time, h	WT										ΔpdeH ΔdgcE ΔpdeR ΔdgcM
	0	521261	-28323	-23965.5	-13564.7	-14776.6	-14144.8	-17579.4	-859934	-18451.3	-833936	2812.05	4187.64	3465.91	3382.62	3379.31	2921.01	4274.03	3166.39	4735.38	3038.76
	0.5	10731.1	706707	68621.2	23485.8	-17054	-22277.2	-97825.5	36585.5	21741.3	26172.8	2173.04	2698.17	2411.44	2645.74	2411.44	2976.54	2683.62	2896.34	2216.16	3034.38
	1	6047.43	7260.48	11291.1	9458.91	18301.9	9498.14	9980.96	7148.7	8258.7	5356.39	1477.35	1624.52	1675.68	1621.84	1571.88	1577.38	1814.52	1981.68	2003.37	1885.8
	1.5	2203.47	2476.92	2410.26	2363	2658.37	2293.45	2167.83	1863.6	1933.36	2077.81	889.894	875.945	882.724	810.366	823.578	793.395	841.346	828.402	832.673	969.144
	2	1077.58	1135.7	1100.52	1103.43	1145.69	1018.38	993.976	933.747	927.244	904.009	503.247	551.234	534.253	528.446	463.95	503.428	506.247	420.777	463.42	494.122
	2.5	868.156	842.266	856.777	864.109	879.218	840.052	773.571	737.193	749.926	706.537	475.756	406.516	402.073	374.516	377.331	390.258	404.488	360.57	397.62	436.115
	3	471.968	593.662	530.183	580.178	567.251	513.61	504.659	479.44	507.894	509.153	232.711	296.455	259.812	304.856	283.558	261.314	258.576	235.294	231.781	247.505
	3.5	459.43	514.669	466.546	469.912	474.605	450.025	448.385	450.325	427.199	412.163	259.992	206.974	213.861	235.559	214.149	200.066	205.255	199.658	193.267	255.266
	4	422.232	477.168	452.103	443.863	452.629	436.218	412.197	413.269	430.339	428.034	291.883	274.201	247.339	240.865	219.267	226.587	221.339	224.54	224.644	225.354
	4.5	403.308	403.789	400.49	406.23	388.187	397.773	389.458	377.837	363.647	391.712	280.099	246.729	240.537	230.481	233.345	236.975	218.151	230.893	233.877	244.263
	5	353.499	369.87	376.222	363.854	370.621	350.569	360.32	347.792	348.298	349.568	245.066	229.686	227.744	218.23	210.564	213.791	209.956	202.061	215.478	231.676
	5.5	354.868	343.395	332.311	322.333	339.676	339.999	339.066	314.028	323.27	332.523	230.694	216.673	209.975	201.401	205.881	205.638	215.094	203.358	217.312	219.513
	6	357.922	361.75	359.105	349.283	361.477	341.072	354.789	342.427	338.361	346.755	268.01	240.214	243.06	236.123	221.665	225.634	220.979	229.21	223.515	245.205
	6.5	357.819	342.926	344.532	329.283	329.792	325.185	332.57	320.293	329.679	333.066	241.817	227.893	224.12	226.266	212.484	211.171	210.712	205.19	225.947	241.078
	7	368.647	350.318	337.932	335.337	346.73	341.447	334.492	329.187	337.83	355.446	253.845	229.298	224.667	229.984	230.884	218.638	215.446	226.395	230.459	242.983
	7.5	351.932	339.583	338.533	334.663	349.563	327.621	331.314	322.461	335.211	350.246	244.604	217.895	203.772	212.766	221.325	209.195	207.689	212.591	212.591	223.161
	8	374.007	352.624	362.536	346.417	353.779	344.721	360.194	360.278	351.277	379.469	231.786	224.671	212.485	221.832	217.058	223.287	223.775	220.978	216.368	232.067
	8.5	378.862	354.352	376.084	352.775	366.186	347.701	378.801	376.892	363.702	395.245	219.347	209.259	202.636	223.805	219.844	225.322	224.85	225.409	214.39	240.788
	9	396.566	384.894	373.108	366.194	392.604	357.079	379.173	423.887	417.51	447.167	219.631	221.514	205.518	206.708	222.627	227.621	235.816	248.023	241.556	248.456
	9.5	443.123	414.76	394.67	383.135	415.475	383.477	410.113	436.954	443.531	480.726	217.348	221.27	197.641	206.446	212.903	226.211	220.571	232.571	238.308	244.146
	10	461.458	434.783	420.125	413.011	446.96	420.879	442.868	471.571	469.339	515.271	205.663	212.474	192.452	204.812	217.335	229.919	213.416	231.549	233.957	244.638
	10.5	499.661	519.162	496.104	503.654	545.568	512.064	532.258	547.305	542.749	654.221	218.503	225.371	208.419	223.396	246.347	257.144	251.587	243.275	249.763	263.274
	11	527.372	574.146	543.714	542.765	613.195	547.239	579.545	632.572	615.802	742.167	208.706	219.402	200.954	213.244	229.599	237.959	237.508	253.217	243.853	263.849
	11.5	579.099	684.688	638.011	673.152	753.464	690.277	749.716	754.166	741.015	875.636	216.4	230.819	211.634	229.99	258.533	278.557	274.483	270.27	276.366	288.671
	12	643.648	811.819	717.687	830.799	886.936	917.463	900.607	896.486	870.897	985.474	235.228	237.35	225.51	256.113	281.572	297.322	284.306	279.756	277.83	288.714
	12.5	746.122	981.961	883.019	987.546	1037.1	1030.03	1040	1030.36	971.869	1157.25	239.645	244.913	232.492	275.756	296.534	304.296	301.436	292.449	283.417	301.624
	13	909.887	1121.96	1022.03	1146.48	1271.68	1233.59	1225.67	1170.67	1147.71	1346.99	230.34	245.962	227.859	291.906	321.557	319.627	312.231	295.394	291.78	312.249
	13.5	1179.67	1442.7	1294.92	1418.43	1526.55	1494.82	1457.33	1363.17	1331.6	1583.42	244.817	255.865	244.775	307.457	337.624	335.752	342.003	317.666	309.551	357.886
	14	1410.17	1702.78	1541.07	1624.19	1729.55	1695.76	1639.61	1478.07	1462.83	1709.04	253.858	270.895	256.87	333.483	357.778	353.811	353.338	328.545	313.923	340.014
	14.5	1883.01	2023.62	1934.21	1879.52	1909.4	1928.43	1850.92	1642.22	1621.33	1914.31	260.434	279.822	267.345	360.942	371.732	366.842	372.952	342.202	334.061	358.839
	15	2237.45	2226.06	2205.86	1919.53	1867.12	2030.03	1864.32	1749.27	1698.15	2022.39	259.434	282.479	269.491	360.52	377.684	366.206	375.847	346.475	333.51	351.956
	15.5	2662.87	2431.35	2450.03	2001.46	1918.39	2066.27	1913.8	1770.29	1732.54	2035.56	282.561	298.97	285.077	367.229	385.383	381.229	387.676	358.44	342.004	371.229
	16	2972.03	2753.08	2744.32	2128.54	2030.74	2082.5	1982	1824.77	1810.46	2043.81	285.741	301.756	289.424	360.945	368.006	363.768	380.045	355.908	358.514	373.663
	16.5	3227.52	3104.64	3007.2	2264.5	2175.99	2074.6	2031.34	2002.02	1896.06	2233.13	303.577	322.546	307.253	375.213	391.87	379.475	393.166	376.009	370.061	398.396
	17	3487.06	3300.82	3256.82	2406.89	2264.65	2182.05	2221.56	2115.64	2048.28	2326.5	316.969	329.704	311.51	374.367	378.473	376.92	392.933	363.108	363.577	401.462
	17.5	3649.07	3350.7	3221.23	2200.02	2101.2	2005.13	2093.92	1974.07	1857.65	2159.67	328.1	338.451	323.073	382.931	387.219	382.293	397.882	378.581	380.791	406.437
	18	3578.35	3300.18	3156.4	2175.17	2049.41	1992.27	2028.23	1890.18	1767.14	2070.85	325.874	337.748	322.411	379.282	382.961	387.599	399.544	376.916	380.82	413.385
	18.5	3666.48	3441.85	3340.09	2340.56	2192.46	2036.05	2157.1	2046.44	1947.36	2337.78	318.602	338.835	316.307	369.813	381.722	378.638	397.57	378.413	381.506	411.709
	19	3725.09	3398.39	3339.11	2212.62	2063.68	2049.3	2159.91	1948.71	1874.55	2177.54	319.309	347.06	317.45	357.166	360.657	367.632	381.906	366.757	377.416	403.155
	19.5	3649.89	3346.39	3292.95	2072.62	1937.83	1955.64	2014.12	1793.6	1723.74	1938.65	326.824	354.001	327.058	363.844	360.105	377.095	383.48	377.371	390.152	414.857
	20	3667.24	3391.29	3410.19	2136.72	2002.29	1969.93	2081.58	1870.6	1761.53	2085.91	336.229	370.457	344.404	375.682	384.59	387.498	397.694	383.417	389.467	429.948
	20.5	3624.21	3498.52	3451.05	2240.28	2102.77	2038.07	2158.39	1963.76	1836.82	2217	325.215	361.627	329.739	357.885	363.729	363.166	378.051	363.434	381.188	412.527
	21	3815.22	3704.52	3603.22	2357.52	2167.67	2114.53	2237.85	1932.88	1854.09	2181.04	344.997	371.439	349.929	362.265	360.03	369.133	385.538	372.897	386.672	424.554
	21.5	3807.59	3698.16	3612.4	2232.64	2054.79	2045.57	2070.52	1810.59	1722.87	2034.92	347.367	376.565	339.572	349.082	344.25	358.194	372.401	362.817	385.938	413.686
	22	3782.98	3667.97	3547.89	2230.65	2057.05	2007.6	2081.44	1762.12	1749.26	1980.89	350.124	378.753	346.296	348.998	349.157	358.69	369.143	363.828	381.87	411.726
	22.5	3689.58	3568.23	3463.41	2064.34	2038.89	1966.68	2045.51	1847.64	1798.06	2137.3	354.68	384.166	354.365	351.5	349.849	360.349	366.284	355.11	372.114	409.451
	23	3657.47	3405.24	3299.99	1939.61	1905.25	1875.24	1921.12	1788.65	1730.31	2088.53	363.127	387.592	360.766	347.027	352.55	360.51	366.012	355.046	383.445	409.814
	23.5	3717.99	3472.03	3291.4	1994.56	2021.3	1864.32	1942.19	1801.94	1752.74	2044.38	369.327	392.741	356.907	345.19	347.506	357.588	367.687	360.182	382.689	410.317
	24	3915.37	3612.74	3350.45	2115.8	2156.48	1985.05	2081.86	1813.76	1800.12	2099.41	374.691	406.403	362.149	340.409	350.779	350.182	360.163	351.477	380.671	407.247
	24.5	4149.65	3606.01	3384.71	2199.57	2195.46	1988.64	2063.15	1850	1838.19	2108.53	389.313	410.609	373.291	354.729	354.543	356.897	370.532	361.601	385.128	419.571
	25	4202.54	3552.13	3350.7	2113.47	2126.91	1938.79	1958.94	1756.72	1659.42	1960.77	384.029	401.033	365.7	340.068	333.748	337.308	353.502	345.478	373.346	405.513
	25.5	4336.48	3567.33	3270.04	2180.19	2088.79	1948.93	1986.27	1783.93	1658.57	1862.9	386.152	411.033	380.021	340.962	333.315	340.119	351.173	347.426	382.88	411.219
	26	4327.02	3542.22	3188.04	2111.16	2030.82	1939.14	1947.18	1772.93	1693.74	1899.63	393.435	408.901	373.188	337.234	334.402	332.814	344.045	340.947	373.073	410.188
	26.5	4131.72	3573.66	3206.83	2107.9	1922.09	1956.43	1860.17	1674.29	1581.62	1784.67	399.17	414.406	374.654	340.168	333.998	331.83	348.711	348.854	388.984	413.206
	27	3929.16	3559.97	3166.82	2073.91	1872.35	1870.72	1805.57	1652.9	1595.92	1816.28	406.238	417.022	379.822	341.263	331.848	331.026	342.307	345.076	395.368	408.912
	27.5	3791.65	3649.93	3111.56	2110.09	1825.66	1886.96	1797.73	1739.53	1686.18	1959.28	411.865	422.421	385.474	348.29	340.384	332.912	340.924	338.81	384.473	406.631
	28	3858.05	3820.01	3149	2119.44	1887.92	1976.32	1925.57	1767.72	1659.11	1984.43	412.212	416.363	377.69	344.471	328.296	326.326	342.637	334.348	377.211	403.729
	28.5	4014.2	3641.14	3096.68	1967.99	1717.4	1835.78	1820.72	1705.97	1622.1	1714.98	415.186	419.576	387.059	341.882	330.833	327.238	336.903	342.383	384.375	406.19
	29	4182.34	3709.41	3194.4	1958.08	1684.19	1921	1780.76	1694.62	1710.5	1670.41	432.139	423.484	388.424	347.5	334.226	326.883	348.375	348.306	409.965	423.977
	29.5	4249.73	3844.04	3246.8	1905.13	1711.82	1932.24	1789.84	1726.14	1737.51	1790.92	426.447	424.982	385.287	348.327	322.836	322.632	331.74	339.672	389.868	408.428
	30	4347.9	3743.82	3229.95	1821.16	1607.15	1871.15	1682.81	1672.72	1678.99	1786.39	435.929	434.572	393.218	357.424	333.491	328.374	333.653	345.075	392.816	403.868
	30.5	4440.75	3886.3	3338.6	1844.03	1683.71	1939.31	1734.56	1752.7	1735.83	1758.65	443.986	443.254	400.465	361.093	338.087	330.397	335.002	343.808	393.234	417.489
	31	4502.47	3945.76	3303.92	1754.72	1691.03	1923.87	1690.99	1763.85	1712.88	1826.6	447.051	445.774	400.992	364.377	343.167	334.569	345.045	343.795	395.251	414.319
	31.5	4640.43	3865.79	3274.38	1735.86	1652.43	1963.37	1678.77	1721.98	1781.34	1688.9	448.001	446.435	401.8	366.234	343.547	338.522	350.88	363.995	410.813	426.099
	32	4594.54	3787.94	3228.53	1756.24	1680.62	1926.62	1618.23	1728.12	1720.86	1648.07	460.828	453.375	402.547	358.693	346.394	337.738	341.876	354.839	408.396	413.709
	32.5	4416.08	3688.96	3198.64	1661.16	1599.2	1819.3	1468.37	1675.81	1670.17	1639.78	454.568	445.527	399.105	360.784	347.736	331.171	339.969	353.178	403.626	412.327
	33	4305.13	3667.88	3168.71	1706.08	1682.12	1806.47	1526.47	1671.39	1689.59	1684.22	454.723	452.315	397.093	368.847	347.036	327.733	343.461	347.314	390.747	404.6
	33.5	4250.12	3472.39	3120.64	1719.51	1578.92	1797.51	1492.91	1687.01	1679.28	1654.36	447.3	447.596	399.363	365.234	348.241	331.99	337.147	349.963	403.269	413.091
	34	4219.02	3265.1	3015.97	1674.84	1492.55	1732.08	1370.55	1640.4	1709.96	1621.04	465.975	456.659	398.229	373.899	355.964	340.008	350.901	362.659	422.008	424.2
	34.5	4136.26	3067.47	2927.15	1652.34	1445.57	1659.62	1350.45	1540.82	1711.01	1713.2	453.075	451.947	400.841	369.187	353.215	341.323	343.996	366.432	440.496	423.801
	35	4120.96	3109.24	2957.76	1702.15	1477.25	1701.88	1380.09	1511.7	1703.18	1778.95	453.019	447.022	397.395	372.419	340.18	336.877	335.355	350.578	423.062	412.952
	35.5	4131.64	3390.99	3078.39	1783.66	1520.2	1657.82	1363.9	1491.14	1672.56	1916.11	467.369	461.449	404.808	373.321	357.764	346.844	352.013	368.869	454.432	435.783
	36	4144.16	3303.5	3044.94	1684.39	1433.94	1536.21	1282.86	1486.67	1638.51	1940.68	467.756	459.17	402.835	377.098	354.094	340.732	348.707	359.855	461.502	419.608

## Sheet: S5 fig
	WT	ΔmlrA	ΔpdeH	ΔdgcE	ΔpdeR	ΔdgcM	ΔpdeH ΔdgcE	ΔpdeR ΔdgcM	ΔpdeH ΔdgcE ΔpdeR ΔdgcM
	130.82	12.22	61.45	32.19	73.25	40.1	48.6	49.31	22.39
	108.28	3.57	50.06	33.89	107.12	40.11	61.13	46.31	25.82
	66.25	21.91	146.87	22.39	162.01	35.73	64.51	51.38	41.06
	117.57	21.95	139.63	26.63	201.72	31.56	54.23	49.92	37.51
	105.66	17.9	132.37	27.35	146.94	33.92	50.63	54.78	33.72
	71.42	17.84	134.27	29.06	155.19	38.7	54.85	60.08	35.12
	67.38	43.81	87.93	51.28	115.62	25.51	73.87	37.53	26.17
	99.65	42.24	86.17	62.29	118.51	23.68	88.42	38.69	38.24
	100.1	40.41	86.62	66.02	130.6	31.78	80.09	47.28	40.86
	118.76	39.2	83.6	61.21	126.61	29.37	90.74	47.11	44.05
	99.64	41.1	83.43	66.43	114.7	30.16	86.21	53.79	38.92
	114.48	41.82	78.02	70.79	109.95	35.23	90.94	57.47	51.8
	101.13	21.53	130.86	37.37	80.52	41.14	58.9	66.7	41.79
	77.88	24.05	109.24	35.25	87.65	41.83	58.57	70.05	42.72
	82.3	24.39	101.79	30.96	88.37	44.12	60.02	70.14	42.18
	97.08	24.3	141.03	33.19	94.49	38.34	54.57	70.96	43.92
	141.62	25.49		35.05	95.5	45.02	65.12	77.3	48.52
